# Supplementary material for: Neoliberal Economic Policies’ Effects on Perceptions of Social Justice and Sociopolitical Participation in Portugal
Source: Front Psychol. 2021 Nov 29;12:694270. doi: 10.3389/fpsyg.2021.694270 (PMC8666415; doi:10.3389/fpsyg.2021.694270)
Supplement: Supplementary file 1 [file Table_1.XLSX]

## Sheet: Var_Cov
	Item	1	2	3	4	5	6	7	8	9	10	11	12	13	14	15	16	17	18	19	20	21	22	23	24	25	26	27	28	29	30	31	32	33	34	35	36	37	38	39	40	41	42	43	44	45	46	47	48
1	Financial Access 1	2.803	2.216	2.111	2.316	2.391	1.952	-0.281	-0.323	-0.562	-0.417	-0.383	-0.413	-0.294	-0.498	-0.314	-0.421	-0.402	-0.422	-0.411	-0.407	-0.447	-0.145	-0.45	-0.324	-0.317	-0.203	-0.55	0.263	0.498	0.602	0.441	0.266	0.355	0.382	0.139	-0.04	0.115	-0.272	0.075	0.133	-0.04	0.035	0.152	0.416	0.222	0.336	0.244	0.184
2	Financial Access 2	,746**	3.148	2.375	2.389	2.448	2.236	-0.32	-0.412	-0.787	-0.418	-0.458	-0.432	-0.293	-0.535	-0.433	-0.583	-0.536	-0.483	-0.489	-0.475	-0.633	-0.128	-0.583	-0.429	-0.362	-0.228	-0.723	0.433	0.542	0.707	0.628	0.35	0.493	0.454	0.128	-0.119	0.089	-0.381	0.026	0.203	-0.061	0.039	0.125	0.49	0.152	0.357	0.173	0.179
3	Financial Access 3	,704**	,747**	3.209	2.336	2.513	2.01	-0.253	-0.273	-0.636	-0.425	-0.379	-0.334	-0.238	-0.457	-0.39	-0.478	-0.395	-0.332	-0.425	-0.504	-0.507	-0.091	-0.506	-0.372	-0.332	-0.243	-0.567	0.34	0.581	0.638	0.513	0.25	0.464	0.387	0.226	-0.081	0.115	-0.284	0.12	0.225	0.008	0.132	0.199	0.45	0.331	0.426	0.307	0.301
4	Financial Access 4	,736**	,717**	,694**	3.529	2.67	2.215	-0.243	-0.243	-0.57	-0.42	-0.453	-0.422	-0.25	-0.45	-0.337	-0.451	-0.335	-0.39	-0.467	-0.489	-0.532	-0.126	-0.579	-0.319	-0.279	-0.314	-0.562	0.234	0.483	0.587	0.49	0.188	0.435	0.393	0.158	-0.018	-0.011	-0.351	-0.038	0.283	-0.026	0.074	0.126	0.475	0.19	0.325	0.248	0.17
5	Financial Access 5	,753**	,728**	,740**	,750**	3.594	2.342	-0.213	-0.274	-0.524	-0.407	-0.425	-0.467	-0.293	-0.521	-0.371	-0.448	-0.424	-0.313	-0.491	-0.433	-0.549	-0.109	-0.53	-0.387	-0.32	-0.263	-0.65	0.287	0.573	0.703	0.534	0.223	0.472	0.473	0.247	-0.055	-0.065	-0.312	0.031	0.287	-0.087	0.042	0.165	0.51	0.285	0.356	0.316	0.152
6	Financial Access 6	,591**	,639**	,569**	,598**	,626**	3.889	-0.049	-0.163	-0.387	-0.33	-0.269	-0.199	-0.102	-0.325	-0.133	-0.335	-0.295	-0.276	-0.321	-0.386	-0.433	-0.001	-0.477	-0.1	-0.122	-0.189	-0.59	0.372	0.403	0.505	0.451	0.155	0.326	0.433	0.154	-0.263	0.125	-0.288	0.018	0.303	-0.019	0.059	0.121	0.319	0.055	0.249	0.142	0.06
7	Emotional Uncertainty 1	-,139**	-,150**	-,117**	-,107**	-,093*	-0.021	1.447	0.732	0.357	0.306	0.655	0.777	0.656	0.733	0.809	0.465	0.52	0.295	0.364	0.297	0.189	0.535	0.21	0.699	0.782	0.395	0.396	-0.144	-0.447	-0.269	-0.235	-0.234	-0.197	-0.239	0.161	-0.15	0.081	0.283	0.045	0.134	0.053	0.012	0.05	-0.164	-0.129	-0.133	-0.127	-0.062
8	Emotional Uncertainty 2	-,160**	-,193**	-,126**	-,107**	-,120**	-0.069	,504**	1.453	0.525	0.374	0.712	0.69	0.575	0.736	0.728	0.591	0.642	0.252	0.415	0.288	0.238	0.404	0.149	0.771	0.692	0.312	0.304	-0.294	-0.491	-0.348	-0.402	-0.31	-0.167	-0.246	0.125	0.066	-0.084	0.255	-0.082	0.145	-0.078	-0.106	-0.017	-0.327	-0.25	-0.204	-0.158	-0.222
9	Psychosocial consequences at work 1	-,249**	-,329**	-,263**	-,225**	-,205**	-,146**	,220**	,323**	1.815	0.445	0.6	0.514	0.535	0.548	0.604	0.693	0.559	0.72	0.429	0.336	0.209	0.282	0.193	0.374	0.414	0.199	0.613	-0.17	-0.268	-0.355	-0.337	-0.269	-0.193	-0.248	-0.043	0.082	0.043	0.326	0.115	-0.172	-0.006	-0.027	-0.024	-0.249	-0.111	-0.153	0.023	-0.093
10	Psychosocial consequences relationships/communities 1	-,218**	-,207**	-,208**	-,196**	-,189**	-,147**	,223**	,272**	,290**	1.299	0.489	0.416	0.336	0.466	0.399	0.48	0.487	0.433	0.566	0.5	0.019	0.218	0.015	0.305	0.349	0.341	0.358	-0.145	-0.341	-0.262	-0.339	-0.24	-0.074	-0.262	0.228	0.356	0.031	0.433	-0.017	0.225	0.022	-0.025	-0.145	-0.235	-0.074	-0.119	0.019	-0.106
11	Emotional Uncertainty 3	-,191**	-,216**	-,177**	-,201**	-,188**	-,114**	,455**	,493**	,372**	,358**	1.433	0.799	0.644	0.807	0.801	0.621	0.666	0.452	0.55	0.346	0.217	0.424	0.256	0.684	0.648	0.417	0.448	-0.211	-0.514	-0.357	-0.359	-0.28	-0.265	-0.336	0.101	-0.024	0.024	0.366	-0.01	0.03	0.047	-0.018	-0.061	-0.234	-0.122	-0.168	-0.111	-0.072
12	Emotional Uncertainty 4	-,207**	-,204**	-,156**	-,188**	-,207**	-,085*	,542**	,481**	,320**	,306**	,560**	1.42	0.912	0.945	0.992	0.645	0.693	0.389	0.486	0.337	0.167	0.569	0.203	0.64	0.763	0.444	0.432	-0.233	-0.483	-0.361	-0.212	-0.228	-0.19	-0.244	0.233	-0.051	0.077	0.366	0.052	0.05	-0.008	0.033	0.003	-0.181	-0.149	-0.087	-0.127	-0.046
13	Emotional Uncertainty 5	-,164**	-,155**	-,124**	-,124**	-,145**	-0.048	,509**	,446**	,371**	,275**	,502**	,715**	1.145	0.782	0.841	0.515	0.521	0.474	0.338	0.274	0.07	0.556	0.092	0.557	0.648	0.436	0.356	-0.104	-0.3	-0.207	-0.164	-0.158	-0.15	-0.21	0.097	-0.034	0.157	0.184	0.127	0.025	0.06	0.064	0.1	-0.066	-0.114	-0.048	-0.047	-0.002
14	Emotional Uncertainty 6	-,238**	-,241**	-,204**	-,191**	-,220**	-,132**	,487**	,488**	,325**	,327**	,539**	,634**	,584**	1.564	1.016	0.718	0.77	0.421	0.53	0.415	0.233	0.531	0.297	0.765	0.79	0.52	0.546	-0.318	-0.566	-0.43	-0.394	-0.278	-0.233	-0.343	0.114	-0.013	0.038	0.309	0.113	0.158	0.031	0.083	0.018	-0.231	-0.181	-0.133	-0.1	-0.085
15	Emotional Uncertainty 7	-,156**	-,203**	-,181**	-,149**	-,163**	-0.056	,560**	,503**	,373**	,292**	,557**	,693**	,655**	,677**	1.442	0.737	0.72	0.521	0.513	0.348	0.163	0.566	0.208	0.74	0.807	0.519	0.505	-0.242	-0.46	-0.377	-0.289	-0.216	-0.258	-0.299	0.216	-0.093	-0.028	0.299	-0.006	0.061	-0.01	-0.016	0.031	-0.133	-0.148	-0.098	-0.073	-0.084
16	Psychosocial consequences at work 2	-,219**	-,286**	-,232**	-,209**	-,205**	-,148**	,336**	,426**	,447**	,366**	,450**	,470**	,418**	,499**	,534**	1.325	0.797	0.499	0.52	0.467	0.184	0.372	0.201	0.544	0.504	0.356	0.553	-0.316	-0.536	-0.394	-0.355	-0.346	-0.27	-0.354	0.113	0.187	-0.048	0.376	-0.02	0.066	-0.024	0.022	-0.04	-0.272	-0.056	-0.143	-0.044	-0.079
17	Psychosocial consequences at work 3	-,215**	-,271**	-,198**	-,160**	-,201**	-,134**	,387**	,478**	,372**	,383**	,499**	,522**	,436**	,552**	,538**	,621**	1.244	0.485	0.576	0.41	0.217	0.401	0.171	0.614	0.654	0.426	0.465	-0.352	-0.6	-0.427	-0.444	-0.329	-0.237	-0.285	0.14	0.178	0.054	0.391	-0.014	0.22	-0.051	-0.055	-0.098	-0.235	-0.116	-0.094	-0.042	-0.029
18	Psychosocial consequences at work 4	-,219**	-,237**	-,161**	-,180**	-,144**	-,121**	,213**	,182**	,465**	,330**	,328**	,284**	,385**	,292**	,377**	,377**	,378**	1.324	0.411	0.353	0.059	0.375	0.123	0.315	0.368	0.304	0.463	-0.142	-0.173	-0.203	-0.225	-0.15	-0.157	-0.26	-0.066	-0.157	0.22	0.035	0.263	-0.079	0.191	0.178	0.105	-0.156	0.033	-0.101	0.041	-0.044
19	Psychosocial consequences relationships/communities 2	-,214**	-,240**	-,207**	-,217**	-,226**	-,142**	,264**	,301**	,278**	,433**	,401**	,356**	,275**	,370**	,372**	,394**	,451**	,312**	1.315	0.581	0.146	0.306	0.158	0.361	0.434	0.379	0.374	-0.247	-0.383	-0.354	-0.378	-0.275	-0.118	-0.307	0.327	0.288	0.019	0.455	-0.026	0.142	-0.026	-0.022	-0.048	-0.213	-0.076	-0.116	-0.049	-0.083
20	Psychosocial consequences relationships/communities 3	-,229**	-,251**	-,265**	-,245**	-,214**	-,184**	,232**	,224**	,234**	,412**	,271**	,266**	,241**	,311**	,272**	,381**	,346**	,288**	,476**	1.133	0.038	0.282	0.111	0.336	0.304	0.344	0.414	-0.142	-0.309	-0.308	-0.301	-0.285	-0.108	-0.194	0.146	0.295	0.089	0.44	-0.015	0.117	-0.015	0.012	-0.09	-0.224	-0.066	-0.138	-0.104	0.006
21	Self-defeating Beliefs 1	-,274**	-,366**	-,291**	-,291**	-,297**	-,226**	,161**	,202**	,159**	0.017	,186**	,144**	0.067	,191**	,140**	,164**	,200**	0.052	,131**	0.037	0.949	0.067	0.516	0.222	0.143	0.054	0.259	-0.143	-0.395	-0.3	-0.306	-0.166	-0.422	-0.221	-0.162	-0.162	-0.059	0.007	-0.128	-0.02	-0.147	-0.121	-0.049	-0.163	-0.165	-0.18	-0.143	-0.099
22	Emotional Uncertainty 8	-,087*	-0.072	-0.051	-0.067	-0.058	0	,446**	,336**	,210**	,191**	,355**	,478**	,521**	,425**	,472**	,323**	,360**	,327**	,267**	,265**	0.069	0.997	0.076	0.544	0.542	0.343	0.341	-0.113	-0.28	-0.176	-0.123	-0.206	-0.091	-0.152	0.077	-0.105	0.296	0.056	0.145	0.153	0.135	0.154	0.116	-0.047	-0.044	-0.012	0.015	0.031
23	Self-defeating Beliefs 12	-,254**	-,311**	-,268**	-,292**	-,265**	-,229**	,165**	,117**	,136**	0.012	,202**	,161**	,081*	,225**	,164**	,165**	,145**	,101*	,130**	,098*	,501**	0.072	1.116	0.204	0.178	0.083	0.276	-0.127	-0.286	-0.251	-0.289	-0.11	-0.496	-0.224	-0.058	-0.146	-0.042	0.001	-0.034	-0.096	-0.075	-0.032	-0.034	-0.189	-0.204	-0.187	-0.193	-0.113
24	Emotional Uncertainty 9	-,176**	-,220**	-,189**	-,155**	-,186**	-0.046	,529**	,582**	,252**	,244**	,520**	,489**	,474**	,557**	,561**	,431**	,501**	,249**	,287**	,288**	,208**	,496**	,176**	1.206	0.764	0.445	0.422	-0.207	-0.532	-0.334	-0.284	-0.267	-0.258	-0.234	0.129	-0.06	-0.039	0.162	-0.073	0.208	-0.065	-0.077	-0.06	-0.181	-0.22	-0.16	-0.181	-0.108
25	Emotional Uncertainty 10	-,167**	-,180**	-,163**	-,131**	-,148**	-0.055	,572**	,505**	,271**	,269**	,477**	,564**	,533**	,556**	,592**	,386**	,517**	,282**	,333**	,251**	,129**	,478**	,148**	,612**	1.29	0.463	0.365	-0.242	-0.455	-0.326	-0.304	-0.225	-0.199	-0.251	0.213	-0.141	-0.019	0.289	-0.01	0.151	0.063	-0.01	-0.03	-0.129	-0.221	-0.062	-0.123	-0.071
26	Emotional Uncertainty 11	-,111**	-,117**	-,124**	-,153**	-,127**	-,088*	,299**	,236**	,135**	,273**	,318**	,340**	,372**	,380**	,395**	,282**	,349**	,241**	,302**	,295**	0.051	,313**	0.072	,370**	,372**	1.2	0.281	-0.107	-0.31	-0.211	-0.225	-0.162	-0.062	-0.214	0.272	0.214	-0.036	0.356	-0.062	0.227	-0.096	-0.051	0.038	-0.037	0.025	0.013	-0.034	0.034
27	Psychosocial consequences at work 5	-,281**	-,348**	-,270**	-,255**	-,293**	-,256**	,281**	,216**	,389**	,269**	,320**	,309**	,285**	,373**	,360**	,410**	,356**	,344**	,279**	,332**	,227**	,292**	,223**	,328**	,275**	,219**	1.369	-0.219	-0.453	-0.42	-0.37	-0.305	-0.253	-0.384	0.119	0.078	0.135	0.331	0.092	0.008	0.074	0.056	-0.05	-0.204	-0.026	-0.085	-0.067	0.044
28	Personal Agency 1	,143**	,222**	,173**	,113**	,138**	,171**	-,109**	-,222**	-,115**	-,116**	-,160**	-,178**	-,089*	-,231**	-,184**	-,250**	-,287**	-,112**	-,196**	-,121**	-,134**	-,103**	-,109**	-,172**	-,194**	-,088*	-,170**	1.208	0.484	0.662	0.513	0.316	0.17	0.403	-0.017	-0.123	-0.038	-0.22	0	-0.142	0.061	-0.069	-0.018	0.156	0.025	0.056	-0.04	0.112
29	Personal Agency 2	,267**	,274**	,291**	,231**	,271**	,183**	-,333**	-,365**	-,178**	-,268**	-,385**	-,364**	-,252**	-,406**	-,344**	-,418**	-,482**	-,135**	-,300**	-,260**	-,363**	-,252**	-,243**	-,435**	-,359**	-,254**	-,347**	,395**	1.242	0.724	0.619	0.381	0.375	0.45	-0.138	-0.133	0.045	-0.269	0.06	-0.237	0.041	0.01	0.091	0.223	0.153	0.184	0.076	0.1
30	Personal Agency 3	,317**	,352**	,315**	,276**	,327**	,226**	-,198**	-,255**	-,233**	-,203**	-,263**	-,267**	-,170**	-,303**	-,277**	-,302**	-,338**	-,156**	-,273**	-,255**	-,271**	-,156**	-,210**	-,269**	-,253**	-,170**	-,317**	,532**	,573**	1.283	0.824	0.409	0.335	0.553	-0.106	-0.083	0.106	-0.319	0.029	-0.085	0.024	-0.028	0.038	0.179	0.067	0.151	0.089	0.093
31	Personal Agency 4	,229**	,307**	,248**	,226**	,244**	,198**	-,170**	-,289**	-,217**	-,258**	-,260**	-,154**	-,133**	-,273**	-,209**	-,267**	-,345**	-,170**	-,286**	-,245**	-,273**	-,107**	-,237**	-,224**	-,232**	-,178**	-,274**	,405**	,482**	,630**	1.331	0.439	0.29	0.592	-0.081	-0.073	0.142	-0.366	0.005	-0.085	-0.09	0.02	0.095	0.242	0.081	0.186	0.096	0.117
32	Personal Agency 5	,153**	,190**	,134**	,097*	,113**	0.076	-,188**	-,248**	-,193**	-,203**	-,226**	-,184**	-,142**	-,214**	-,173**	-,290**	-,285**	-,126**	-,231**	-,258**	-,165**	-,199**	-,100*	-,235**	-,191**	-,142**	-,251**	,277**	,329**	,348**	,367**	1.076	0.157	0.323	-0.157	-0.119	-0.132	-0.346	-0.053	-0.189	-0.017	-0.073	0.008	0.139	0.05	0.083	-0.001	0.048
33	Personal Agency 6	,227**	,297**	,277**	,248**	,266**	,176**	-,175**	-,148**	-,153**	-0.07	-,237**	-,170**	-,150**	-,199**	-,230**	-,250**	-,228**	-,146**	-,110**	-,108**	-,463**	-,097*	-,502**	-,251**	-,188**	-0.06	-,231**	,165**	,359**	,316**	,269**	,162**	0.876	0.263	0.106	0.105	0.048	0.041	0.092	-0.04	0.006	0.096	0.022	0.182	0.079	0.227	0.142	0.136
34	Personal Agency 7	,206**	,231**	,195**	,189**	,226**	,199**	-,180**	-,185**	-,167**	-,208**	-,254**	-,185**	-,178**	-,248**	-,225**	-,278**	-,231**	-,205**	-,242**	-,165**	-,205**	-,137**	-,192**	-,193**	-,200**	-,177**	-,297**	,332**	,365**	,441**	,465**	,282**	,255**	1.221	-0.09	-0.156	0.064	-0.393	-0.007	-0.072	-0.014	-0.013	0.06	0.189	0.094	0.124	0.091	0.058
35	Pro-dominance 1	0.047	0.041	0.071	0.048	0.074	0.044	0.076	0.059	-0.018	,113**	0.048	,111**	0.051	0.051	,102*	0.055	0.071	-0.032	,161**	0.077	-,094*	0.044	-0.031	0.066	,106**	,140**	0.058	-0.009	-0.07	-0.053	-0.04	-,085*	0.064	-0.046	3.129	1.28	-0.699	1.174	-0.602	1.209	-0.588	-0.302	-0.025	0.1	-0.048	0.081	-0.031	0.045
36	Anti-egalitarianism 1	-0.012	-0.033	-0.022	-0.005	-0.014	-0.065	-0.061	0.027	0.03	,153**	-0.01	-0.021	-0.015	-0.005	-0.038	,079*	,078*	-0.067	,123**	,135**	-,081*	-0.051	-0.068	-0.027	-0.061	,095*	0.033	-0.055	-0.058	-0.036	-0.031	-0.056	0.055	-0.069	,354**	4.182	-0.446	0.981	-0.593	1.14	-0.701	-0.267	-0.069	-0.068	0.024	0.005	-0.026	-0.041
37	Anti-dominance 1	0.038	0.028	0.036	-0.003	-0.019	0.035	0.037	-0.039	0.018	0.015	0.011	0.036	,082*	0.017	-0.013	-0.023	0.027	,107**	0.009	0.046	-0.034	,166**	-0.022	-0.02	-0.009	-0.018	0.064	-0.019	0.022	0.052	0.069	-0.071	0.029	0.032	-,221**	-,122**	3.214	-0.295	0.723	-0.57	0.891	0.454	0.175	0.159	0.169	0.196	0.215	0.254
38	Pro-dominance 2	-,082*	-,109**	-,080*	-,094*	-,083*	-0.074	,119**	,107**	,122**	,192**	,155**	,155**	,087*	,125**	,126**	,165**	,177**	0.015	,201**	,209**	0.004	0.028	0.001	0.074	,129**	,164**	,143**	-,101*	-,122**	-,143**	-,160**	-,169**	0.022	-,180**	,336**	,243**	-,083*	3.907	-0.244	0.622	-0.396	-0.3	-0.154	-0.334	-0.118	-0.119	-0.21	0.012
39	Pro-egalitarianism 1	0.034	0.011	0.052	-0.016	0.012	0.007	0.029	-0.052	0.066	-0.011	-0.007	0.034	,092*	0.07	-0.004	-0.013	-0.01	,177**	-0.017	-0.011	-,101*	,112**	-0.025	-0.052	-0.007	-0.044	0.061	0	0.042	0.02	0.003	-0.04	0.076	-0.005	-,263**	-,224**	,312**	-,095*	1.672	-0.697	1.038	0.827	0.204	-0.033	0.188	0.109	0.262	0.153
40	Anti-egalitarianism 2	0.042	0.06	0.066	,079*	,079*	,081*	0.059	0.063	-0.067	,104**	0.013	0.022	0.012	0.066	0.027	0.03	,104**	-0.036	0.065	0.058	-0.011	,081*	-0.048	,100*	0.07	,109**	0.004	-0.068	-,112**	-0.04	-0.039	-,095*	-0.022	-0.034	,358**	,292**	-,167**	,165**	-,282**	3.637	-0.662	-0.249	-0.049	0	-0.048	0.004	-0.028	0.03
41	Anti-dominance 2	-0.016	-0.023	0.003	-0.009	-0.03	-0.006	0.029	-0.042	-0.003	0.013	0.026	-0.004	0.037	0.016	-0.005	-0.014	-0.03	,110**	-0.015	-0.01	-,100*	,089*	-0.047	-0.039	0.037	-0.058	0.041	0.037	0.024	0.014	-0.052	-0.011	0.004	-0.009	-,219**	-,226**	,328**	-,132**	,529**	-,229**	2.3	0.753	0.081	0.054	0.159	0.08	0.203	0.104
42	Pro-egalitarianism 2	0.02	0.02	0.069	0.037	0.021	0.028	0.009	-,082*	-0.019	-0.02	-0.014	0.026	0.056	0.062	-0.013	0.018	-0.046	,145**	-0.018	0.01	-,116**	,144**	-0.029	-0.065	-0.008	-0.044	0.044	-0.059	0.008	-0.023	0.016	-0.066	,096*	-0.013	-,160**	-,122**	,237**	-,142**	,599**	-,122**	,464**	1.142	0.252	-0.002	0.122	0.106	0.158	0.131
43	Sociopolitical control 1	,092*	0.071	,112**	0.068	,088*	0.062	0.042	-0.015	-0.018	-,129**	-0.051	0.002	,094*	0.015	0.026	-0.035	-,089*	,092*	-0.042	-,085*	-0.05	,118**	-0.033	-0.055	-0.027	0.035	-0.044	-0.016	,082*	0.034	,083*	0.008	0.024	0.06	-0.025	-0.069	,098*	-,079*	,159**	-0.026	0.054	,238**	0.981	0.205	0.296	0.138	0.277	0.048
44	Leadership 1	,199**	,222**	,202**	,203**	,216**	,130**	-,110**	-,218**	-,148**	-,165**	-,157**	-,122**	-0.05	-,148**	-,089*	-,190**	-,169**	-,109**	-,149**	-,169**	-,134**	-0.038	-,144**	-,132**	-,091*	-0.027	-,140**	,114**	,161**	,127**	,168**	,107**	,156**	,137**	0.045	-0.027	0.071	-,136**	-0.02	0	0.028	-0.002	,166**	1.551	0.325	0.516	0.278	0.526
45	Sociopolitical control 2	,117**	0.076	,164**	,090*	,133**	0.025	-,095*	-,184**	-0.073	-0.058	-,091*	-,111**	-,094*	-,128**	-,109**	-0.043	-,092*	0.025	-0.059	-0.055	-,150**	-0.039	-,171**	-,178**	-,173**	0.02	-0.02	0.021	,122**	0.053	0.062	0.042	0.074	0.076	-0.024	0.011	,083*	-0.053	,129**	-0.022	,093*	,101*	,265**	,232**	1.273	0.326	0.517	0.363
46	Leadership 2	,222**	,223**	,263**	,191**	,208**	,139**	-,122**	-,187**	-,126**	-,115**	-,155**	-,081*	-0.05	-,118**	-,090*	-,138**	-,094*	-,097*	-,112**	-,143**	-,205**	-0.014	-,196**	-,161**	-0.061	0.013	-,080*	0.057	,182**	,148**	,178**	,089*	,268**	,124**	0.05	0.003	,121**	-0.066	,093*	0.002	0.058	,109**	,154**	,458**	,320**	0.818	0.294	0.419
47	Sociopolitical control 3	,121**	,081*	,142**	,109**	,138**	0.059	-,087*	-,109**	0.014	0.014	-0.077	-,089*	-0.036	-0.066	-0.05	-0.031	-0.031	0.029	-0.035	-,081*	-,122**	0.012	-,152**	-,137**	-,090*	-0.026	-0.048	-0.03	0.057	0.065	0.069	0	,126**	0.068	-0.014	-0.01	,099*	-,088*	,168**	-0.012	,111**	,122**	,231**	,185**	,380**	,269**	1.458	0.181
48	Leadership 3	,106**	,097*	,162**	,087*	0.077	0.029	-0.05	-,177**	-0.066	-,089*	-0.057	-0.037	-0.002	-0.065	-0.067	-0.066	-0.025	-0.036	-0.069	0.005	-,097*	0.03	-,103**	-,095*	-0.06	0.029	0.036	,098*	,086*	,078*	,098*	0.045	,139**	0.058	0.045	-0.019	,136**	0.006	,113**	0.015	0.066	,118**	0.047	,406**	,309**	,445**	,144**	1.085
49	Sociopolitical control 4	,155**	,111**	,189**	,120**	,168**	,084*	-,164**	-,207**	-,100*	-0.067	-,136**	-,138**	-,094*	-,145**	-,182**	-,118**	-,151**	-0.05	-,117**	-0.078	-,130**	-,081*	-,159**	-,201**	-,176**	-0.001	-,109**	0.017	,117**	,084*	,081*	,088*	,108**	0.073	-0.001	0.016	0.078	-0.063	,153**	-0.005	,107**	,116**	,263**	,202**	,695**	,350**	,413**	,296**
50	Leadership 4	,169**	,164**	,170**	,181**	,174**	0.072	-,225**	-,296**	-,130**	-,121**	-,201**	-,186**	-,176**	-,238**	-,233**	-,138**	-,155**	-0.071	-,123**	-,151**	-,172**	-0.073	-,154**	-,251**	-,193**	-0.052	-,094*	,101*	,195**	,184**	,211**	0.067	,198**	,123**	0.009	0.036	0.04	-,086*	-0.012	0.016	0.007	0.067	,092*	,402**	,272**	,348**	,198**	,285**
51	Sociopolitical control 5	0.034	0.015	0.058	0.029	0.056	0.007	-0.075	-0.063	0.024	-0.064	-,081*	-0.07	-0.02	-0.057	-0.034	-0.061	-0.063	0.052	-0.051	-,125**	-0.078	-0.041	-,119**	-,120**	-,136**	0.069	-0.016	-0.037	0.006	-0.02	-0.006	0.026	0.064	,082*	-0.005	-0.01	0.061	-0.061	,091*	-0.018	0.03	0.036	,225**	,267**	,432**	,220**	,384**	,193**
52	Leadership 5	,145**	,185**	,186**	,164**	,152**	0.039	-,121**	-,231**	-,185**	-,121**	-,119**	-,087*	-0.041	-,116**	-,104**	-,160**	-,097*	-0.063	-,124**	-,091*	-,123**	-0.005	-,112**	-,162**	-,112**	-0.054	-0.039	,141**	,130**	,121**	,129**	,092*	,115**	,124**	0.036	-0.047	0.075	-,123**	0.073	-0.01	0.072	,106**	,098*	,533**	,342**	,477**	,151**	,614**
53	Leadership 6	,108**	,106**	,139**	,112**	,118**	-0.001	-,159**	-,190**	-,104**	-,090*	-,113**	-,106**	-,088*	-,098*	-0.068	-0.068	-0.067	-0.057	-,082*	-,089*	-,131**	-0.068	-,175**	-,153**	-,109**	-0.002	-0.015	-0.006	,122**	0.072	,085*	0.051	,193**	0.067	,097*	0.074	0.014	0.006	-0.03	0.025	0.008	-0.013	,140**	,415**	,387**	,457**	,326**	,387**
54	Sociopolitical control 6	0.062	,081*	,112**	0.057	0.056	0.006	-,107**	-0.054	-0.013	-0.076	-,093*	-0.047	0.01	-,085*	-0.062	-,097*	-,095*	,096*	-0.058	-,102**	-0.068	-0.014	-0.064	-,131**	-,119**	0.002	-0.019	-0.04	0.069	,081*	,106**	0.035	,112**	0.05	-0.042	-0.044	0.072	-0.054	,120**	-,103**	0.053	,086*	,244**	,310**	,238**	,200**	,210**	,205**
55	Sociopolitical control 7	0.042	0.012	0.07	0.07	0.077	0.005	-0.019	-0.004	0.008	-,087*	-,079*	0.029	0.071	-0.003	0.05	-0.039	-0.07	0.048	-,116**	-0.053	-0.074	,106**	-,081*	-0.044	-0.025	0.011	-0.005	-0.031	0.063	-0.024	0.063	0.008	0.014	0.051	-0.028	-0.016	0.052	-0.042	,146**	-0.051	,085*	,174**	,552**	,158**	,217**	,110**	,241**	0.034
56	Leadership 7	,162**	,209**	,246**	,196**	,171**	,099*	-,153**	-,257**	-,106**	-0.058	-,141**	-,090*	-0.023	-,081*	-,105**	-,119**	-,081*	-0.01	-0.076	-,142**	-,170**	0.036	-,217**	-,184**	-,113**	-0.002	-0.044	,097*	,165**	,131**	,185**	0.063	,191**	,091*	-0.008	0.065	,083*	-,117**	,095*	-0.002	0.072	,154**	,191**	,478**	,349**	,539**	,277**	,377**
	Diagonal: Variances
	Below diagonal: Correlations e acima da diagonal as covariâncias.
	Above diagonal: Covariances
[truncated: 8 more columns]
